# Supplementary material for: Within-family analysis of PRS313: insights into breast cancer risk prediction
Source: J Genet Eng Biotechnol. 2025 Oct 25;23(4):100605. doi: 10.1016/j.jgeb.2025.100605 (PMC12594898; doi:10.1016/j.jgeb.2025.100605)
Supplement: Supplementary Data 1 [file mmc1.xlsx]

## Sheet: Supplementary Table1
Variants	Effect size	Frequency A1 in TCGS	A0	A1	Imputation Info
chr1:100414772:A:T	0.0373	0.449388	A	T	0.965774
chr1:10506158:A:G	-0.0586	0.209975	A	G	0.980447
chr1:113903258:G:A	0.0621	0.132445	G	A	0.998283
chr1:117598870:A:C	0.0452	0.361513	A	C	0.997878
chr1:119714487:T:C	0.0385	0.615157	T	C	0.998385
chr1:121538815:A:G	0.0881	0.388138	A	G	0.961651
chr1:121546196:A:G	-0.0673	0.23672	A	G	0.67943
chr1:149934520:T:C	0.0548	0.371329	T	C	0.839632
chr1:155587180:G:A	0.0499	0.165149	G	A	0.983
chr1:168201814:CA:C	-0.068	0.0857949	CA	C	0.880156
chr1:172359627:T:TA	-0.0435	0.285055	T	TA	0.986462
chr1:18480845:T:C	-0.0564	0.475877	T	C	0.999201
chr1:201468704:C:T	0.0917	0.0255976	C	T	0.8316
chr1:202215472:C:T	-0.0065	0.271492	C	T	0.98805
chr1:203801320:T:A	0.0498	0.247232	T	A	0.998859
chr1:204533386:T:TTCTGAAACAGGG	-0.0321	0.842921	T	TTCTGAAACAGGG	0.979949
chr1:207902946:G:A	-0.0366	0.240175	G	A	0.996778
chr1:216880473:T:G	0.0417	0.325197	T	G	0.909622
chr1:217047232:G:A	-0.044	0.23884	G	A	0.989708
chr1:220497708:C:T	0.0418	0.282247	C	T	0.957836
chr1:241870961:A:G	0.1428	0.0260835	A	G	0.736699
chr1:40914768:C:T	0.0426	0.593623	C	T	0.989794
chr1:40923548:T:C	0.155	0.0313577	T	C	0.943106
chr1:46204534:TC:T	0.0447	0.176437	TC	T	0.973116
chr1:51001424:CT:C	0.0374	0.549986	CTT	CT	0.993816
chr1:7857016:G:A	-0.0409	0.317464	G	A	0.991589
chr1:87691240:G:A	0.0494	0.162341	G	A	0.993631
chr1:87962516:C:A	-0.0387	0.184941	C	A	0.970115
chr10:113017911:C:T	0.0472	0.526128	C	T	0.997768
chr10:113368732:T:C	-0.0592	0.716271	T	C	0.988723
chr10:121335695:G:A	-0.0538	0.382577	G	A	0.968826
chr10:121580593:A:G	0.1508	0.131301	A	G	0.969449
chr10:121580917:GC:G	-0.2408	0.532488	GC	G	0.987099
chr10:121589810:A:T	-0.2609	0.108373	A	T	0.978392
chr10:13850298:G:A	0.0371	0.481283	G	A	0.949601
chr10:21744013:A:G	-0.058	0.667536	A	G	0.982163
chr10:22188847:ACC:A	0.1687	0.0294026	ACC	A	0.998965
chr10:22572561:A:C	0.0875	0.914969	A	C	0.983867
chr10:38234698:C:A	0.0404	0.367197	C	A	0.996517
chr10:5752689:A:G	0.047	0.151994	A	G	0.988577
chr10:62540131:A:G	-0.1345	0.150049	A	G	0.951455
chr10:63060236:G:T	0.0472	0.123395	G	T	0.973092
chr10:69575818:C:T	-0.0404	0.211885	C	T	0.941862
chr10:79091500:G:T	-0.0805	0.678631	G	T	0.999112
chr10:79126969:A:G	0.0762	0.252175	A	G	0.967856
chr10:93532430:CAA:C	-0.0512	0.711053	CAAA	CA	0.981396
chr11:103743710:T:G	0.0147	0.618087	T	G	0.99872
chr11:108396675:C:CA	-0.0022	0.55671	C	CA	0.997592
chr11:111825716:T:C	-0.0396	0.695774	T	C	0.999143
chr11:116857220:A:T	-0.0423	0.202624	A	T	0.99966
chr11:123095918:A:G	-0.0383	0.272928	A	G	0.995596
chr11:129373522:T:G	-0.0543	0.928074	T	G	0.980232
chr11:129591121:A:G	0.0453	0.62113	A	G	0.986596
chr11:18642694:T:G	0.0461	0.758975	T	G	0.984787
chr11:1874478:C:A	-0.0762	0.346332	C	A	0.979934
chr11:42822891:C:T	-0.0336	0.302399	C	T	0.996837
chr11:433617:T:C	-0.0437	0.930501	T	C	0.978412
chr11:44347342:G:A	0.0374	0.517506	G	A	0.997822
chr11:46296481:C:G	-0.0748	0.0443638	C	G	0.917514
chr11:65786021:C:A	0.0425	0.130451	C	A	0.998086
chr11:65804960:G:A	-0.0347	0.548022	G	A	0.967069
chr11:69513362:A:T	-0.0423	0.19335	A	T	0.943976
chr11:69516215:G:A	0.1022	0.128949	G	A	0.972918
chr11:69516650:C:T	0.1782	0.0880143	C	T	0.962162
chr11:803017:A:G	0.0457	0.384521	A	G	0.985132
chr12:102704109:C:T	0.0546	0.106219	C	T	0.969513
chr12:111162330:G:T	-0.0442	0.263387	G	T	0.949735
chr12:114670331:T:C	0.0465	0.28669	T	C	0.916943
chr12:115358772:A:G	-0.0428	0.257041	A	G	0.989048
chr12:115398031:T:C	-0.0813	0.468895	T	C	0.969798
chr12:120394343:C:T	0.0516	0.141502	C	T	0.908961
chr12:14260997:G:C	0.0484	0.300369	G	C	0.98936
chr12:184460:A:G	0.0401	0.357909	A	G	0.988288
chr12:27996635:C:T	-0.062	0.126758	C	T	0.98626
chr12:28021884:C:T	-0.0856	0.258572	C	T	0.993928
chr12:28194449:C:T	-0.0521	0.180821	C	T	0.996118
chr12:28987327:G:A	0.0647	0.924344	G	A	0.995341
chr12:56752285:T:G	-0.0579	0.145085	T	G	0.95844
chr12:70404575:A:T	0.0469	0.217716	A	T	0.992581
chr12:82670416:G:GA	0.0671	0.140123	G	GA	0.981401
chr12:84610772:C:T	0.0348	0.511663	C	T	0.99787
chr12:95633983:A:G	-0.0867	0.283794	A	G	0.901419
chr13:32265853:G:A	0.0424	0.0269345	G	A	0.827123
chr13:32398489:A:T	0.2687	0.0155064	A	T	0.970351
chr13:42927220:A:G	0.0517	0.827737	A	G	0.962731
chr13:73232845:T:C	0.0345	0.227875	T	C	0.987295
chr13:73386815:A:G	0.0399	0.785391	A	G	0.99949
chr14:104747641:T:G	0.0399	0.476884	T	G	0.982583
chr14:36659359:C:A	-0.0733	0.150404	C	A	0.996734
chr14:36759299:C:T	0.039	0.427571	C	T	0.999611
chr14:68193711:T:C	-0.0474	0.761834	T	C	0.984924
chr14:68513118:T:C	-0.0911	0.197962	T	C	0.961264
chr14:91285444:TC:T	0.038	0.684394	TC	T	0.993557
chr14:91374725:A:G	0.0513	0.293026	A	G	0.971998
chr14:92603941:C:T	-0.0577	0.157578	C	T	0.949277
chr15:100365614:A:C	-0.0608	0.208563	A	C	0.899303
chr15:46388613:C:A	-0.1973	0.175115	C	A	0.974093
chr15:50402109:A:G	-0.0417	0.320804	A	G	0.890693
chr15:66338231:G:A	-0.0369	0.53422	G	A	0.999858
chr15:67165360:A:G	0.0782	0.0536663	A	G	0.834957
chr15:75458042:T:C	-0.0413	0.467613	T	C	0.968917
chr15:90969037:G:T	-0.0589	0.142496	G	T	0.99763
chr16:10612723:G:A	-0.074	0.0743665	G	A	0.983897
chr16:22995726:G:T	0.1218	0.0297286	G	T	0.977757
chr16:4056787:C:A	-0.03	0.22249	C	A	0.970899
chr16:52504913:C:A	0.1147	0.235611	C	A	0.951376
chr16:52565276:C:T	0.107	0.236388	C	T	0.963581
chr16:53775211:C:T	-0.0704	0.380677	C	T	0.998273
chr16:53827227:C:T	-0.0338	0.74392	C	T	0.99965
chr16:53827680:G:A	-0.0337	0.411846	G	A	0.998332
chr16:54648152:G:A	0.0477	0.490307	G	A	0.973389
chr16:6913971:C:G	0.0354	0.76306	C	G	0.959631
chr16:80614399:A:G	0.0839	0.239237	A	G	0.954903
chr16:85112371:T:C	-0.0211	0.574318	T	C	0.81433
chr16:87052886:T:C	-0.0469	0.227407	T	C	0.98757
chr17:30841059:G:T	-0.0568	0.239885	G	T	0.999921
chr17:41094871:T:C	0.0799	0.0765725	T	C	0.887249
chr17:41975042:T:C	0.0174	0.0463392	T	C	0.820938
chr17:42333221:G:T	-0.0571	0.0431403	G	T	0.954028
chr17:42592452:G:A	0.2017	0.00422584	G	A	0.982508
chr17:45134972:C:CT	0.0438	0.27754	C	CT	0.977433
chr17:46206492:G:A	-0.054	0.162675	G	A	0.963959
chr17:55132413:A:C	-0.0793	0.273951	A	C	0.993011
chr17:79807926:A:G	-0.0401	0.508245	A	G	0.969117
chr18:11696614:C:T	-0.0381	0.18005	C	T	0.949074
chr18:23054290:C:T	-0.0415	0.662586	C	T	0.966007
chr18:26545893:T:C	0.0346	0.382674	T	C	0.987397
chr18:26757460:C:G	0.0455	0.683564	C	G	0.923256
chr18:26938086:AT:A	-0.0599	0.209603	AT	A	0.982964
chr18:27827549:C:G	0.0399	0.675771	C	G	0.996561
chr18:32401563:G:A	-0.1058	0.0251018	G	A	0.983822
chr18:44831838:G:C	-0.0877	0.0952324	G	C	0.953011
chr18:45308832:T:C	-0.0542	0.356954	T	C	0.980013
chr19:13139107:G:T	0.0956	0.00930565	G	T	0.940744
chr19:17283116:C:A	0.0378	0.227775	C	A	0.99737
chr19:18458682:C:T	-0.0719	0.336923	C	T	0.999287
chr19:19406245:C:CGGGCG	0.0437	0.433996	C	CGGGCG	0.993977
chr19:43778879:T:C	0.0619	0.378565	T	C	0.868009
chr19:45662815:T:C	-0.036	0.662454	T	C	0.954195
chr19:55305310:C:T	-0.0359	0.36882	C	T	0.988403
chr2:120300678:A:G	-0.0334	0.695291	A	G	0.992603
chr2:120332155:T:C	-0.0427	0.194134	T	C	0.881178
chr2:120401629:G:A	-0.044	0.424184	G	A	0.986264
chr2:120488992:T:C	0.0992	0.884233	T	C	0.963803
chr2:172109838:C:G	-0.0473	0.307087	C	G	0.978138
chr2:173348182:A:G	0.0593	0.865516	A	G	0.995006
chr2:19115914:T:A	0.0331	0.385302	T	A	0.995885
chr2:191517208:C:T	0.0316	0.897498	C	T	0.999454
chr2:201340018:T:C	-0.0492	0.675795	T	C	0.996455
chr2:217056046:G:T	-0.1318	0.425629	G	T	0.982157
chr2:217427435:C:G	-0.0757	0.61215	C	G	0.998954
chr2:217850122:G:A	-0.0431	0.346634	G	A	0.895185
chr2:240449440:C:A	-0.1232	0.980636	C	A	0.76881
chr2:24906604:A:G	-0.0427	0.366846	A	G	0.990034
chr2:28956586:G:C	-0.0066	0.258249	G	C	0.99436
chr2:29392367:T:C	-0.0427	0.303392	T	C	0.955442
chr2:39472369:C:CT	-0.0402	0.587816	C	CT	0.971113
chr2:69945455:G:A	-0.0412	0.123763	G	A	0.921317
chr2:88059306:G:C	0.0473	0.295547	G	C	0.965012
chr2:9998855:T:C	0.0603	0.0275741	T	C	0.705497
chr20:11399194:T:C	0.0844	0.988866	T	C	0.872408
chr20:42985066:C:G	0.0315	0.864415	C	G	0.970641
chr20:53680310:G:A	0.044	0.332183	G	A	0.962701
chr20:5967581:G:A	0.076	0.0637999	G	A	0.929448
chr21:14992435:T:G	0.0646	0.158061	T	G	0.993551
chr21:15194030:A:G	0.0595	0.0270177	A	G	0.977993
chr21:15202135:C:A	-0.0707	0.398103	C	A	0.989103
chr21:46343018:G:A	0.0946	0.0214444	G	A	0.956989
chr22:19778614:C:T	-0.0367	0.52389	C	T	0.98725
chr22:28725099:A:G	0.1839	0	A	G	nan
chr22:28739555:G:A	0.0654	0.0307058	G	A	0.991663
chr22:28807736:C:T	0.1405	0.0235257	C	T	0.958308
chr22:29155884:A:G	-0.1716	0.997318	A	G	0.677368
chr22:38187308:AAAAG:AAAAGAAAG	-0.0471	0.281141	A	G	0.977946
chr22:38947911:T:A	0.0407	0.255965	T	A	0.89396
chr22:40508703:CT:C	0.1148	0.121375	CT	C	0.990881
chr22:43037094:C:T	-0.06	0.101614	C	T	0.919534
chr22:44924073:G:A	-0.0134	0.294696	G	A	0.995812
chr22:45887417:G:A	0.0736	0.0716387	G	A	0.868595
chr3:141394017:CTT:C	0.0551	0.243871	CTTT	CT	0.995726
chr3:172567447:G:A	0.0422	0.197124	G	A	0.980165
chr3:190056667:C:T	-0.0478	0.183249	C	T	0.994023
chr3:27312225:C:A	0.0748	0.563954	C	A	0.998294
chr3:27347173:C:G	0.0502	0.381396	C	G	0.99332
chr3:29253354:C:T	-0.1281	0.00863052	C	T	0.910164
chr3:30643415:C:T	0.0592	0.284337	C	T	0.989658
chr3:46846708:T:C	-0.0806	0.130204	T	C	0.975444
chr3:4700567:A:G	0.0616	0.155795	A	G	0.997715
chr3:49672479:C:CT	-0.0367	0.330127	C	CT	0.997132
chr3:55936749:A:AT	-0.1195	0.0237537	A	AT	0.924386
chr3:59388019:C:T	-0.0394	0.444399	C	T	0.996005
chr3:63901773:T:TTG	0.0648	0.139876	T	TTG	0.995457
chr3:71571219:T:G	-0.0374	0.538442	T	G	0.976918
chr3:86988393:A:G	-0.0723	0.0348182	A	G	0.805838
chr3:99685033:G:A	-0.0376	0.404584	G	A	0.989777
chr4:105147856:G:T	0.0471	0.26379	G	T	0.989476
chr4:125831837:A:AAT	-0.0377	0.412169	A	AAT	0.963064
chr4:142546042:C:T	-0.0569	0.0803941	C	T	0.971139
chr4:150297144:CATATTT:C	0.0388	0.602672	CATATTT	C	0.99555
chr4:174921344:G:A	-0.0898	0.113437	G	A	0.99821
chr4:174926285:C:A	0.0348	0.254451	C	A	0.982665
chr4:186582604:A:T	0.0357	0.463999	A	T	0.965362
chr4:38783012:G:T	0.0489	0.409923	G	T	0.998065
chr4:83448971:TAA:TA	-0.0464	0.511567	TA	T	0.998342
chr4:88319324:G:A	0.0352	0.416013	G	A	0.90857
chr4:91673708:TTCTTTC:T	-0.0407	0.322925	TTCTTTC	T	0.785542
chr5:104964572:G:T	-0.0487	0.208974	G	T	0.998197
chr5:123142982:C:A	-0.0386	0.712951	C	A	0.999248
chr5:123369550:C:T	0.0944	0.0299591	C	T	0.998673
chr5:1279675:C:T	0.0617	0.19918	C	T	0.751325
chr5:1296140:A:AG	-0.0549	0.484602	A	AG	0.882138
chr5:132304843:A:G	0.0392	0.387212	A	G	0.996841
chr5:133071366:C:T	-0.0388	0.317388	C	T	0.999376
chr5:1352962:T:C	0.1552	0.00107902	T	C	0.811507
chr5:158817075:C:T	-0.0677	0.677144	C	T	0.991518
chr5:16231085:G:C	0.0426	0.465454	G	C	0.99925
chr5:170164456:T:C	0.0412	0.443286	T	C	0.980053
chr5:173931151:G:A	0.0365	0.51025	G	A	0.998801
chr5:176707881:T:C	0.0363	0.568009	T	C	0.99638
chr5:2776915:G:A	0.0391	0.459536	G	A	0.995383
chr5:32579510:TCA:T	0.0363	0.485432	TCA	T	0.994793
chr5:344994:T:C	0.084	0.000169229	T	C	0.56664
chr5:44508162:G:GT	-0.1177	0.17685	G	GT	0.990974
chr5:44619400:A:G	-0.1101	0.102623	A	G	0.969241
chr5:44649842:C:T	0.0492	0.652379	C	T	0.947003
chr5:44706396:A:G	0.0497	0.255851	A	G	0.970433
chr5:44853491:G:C	-0.0336	0.186033	G	C	0.915377
chr5:53383709:C:CA	0.0571	0.122615	C	CA	0.977073
chr5:56366713:C:CT	-0.0458	0.456065	C	CT	0.977411
chr5:56669340:C:T	0.0394	0.622051	C	T	0.976275
chr5:56727256:T:G	0.1366	0.19292	T	G	0.996971
chr5:56747145:C:T	0.0865	0.0263739	C	T	0.991622
chr5:56749254:T:C	-0.0564	0.164003	T	C	0.972325
chr5:72669180:G:A	-0.041	0.222411	G	A	0.942649
chr5:73938758:T:C	-0.0363	0.373642	T	C	0.975616
chr5:77859573:GT:G	-0.0408	0.343285	GT	G	0.997467
chr5:79885172:G:GA	0.0328	0.144493	G	GA	0.997749
chr5:82217128:TA:T	-0.0598	0.229595	TA	T	0.998375
chr5:91493653:G:A	-0.0564	0.211895	G	A	0.895452
chr6:130020583:C:CT	0.0472	0.807087	C	CT	0.981745
chr6:13713134:G:C	-0.0553	0.55515	G	C	0.987409
chr6:149274369:T:C	-0.0476	0.258972	T	C	0.996688
chr6:151628671:A:C	0.0703	0.385788	A	C	0.999542
chr6:151634779:A:G	0.1449	0.0880936	A	G	0.996833
chr6:151701529:CAAAAAAA:C	0.0137	0.275492	CAAAAAAA	C	0.98932
chr6:151702056:G:A	0.0626	0.279342	G	A	0.997925
chr6:151734843:A:T	0.074	0.0337986	A	T	0.908475
chr6:152111767:C:T	0.0649	0.417643	C	T	0.993137
chr6:16399326:C:T	-0.0373	0.405615	C	T	0.859146
chr6:168606267:C:G	-0.0308	0.663206	C	G	0.950145
chr6:170017397:T:C	0.0373	0.503373	T	C	0.992678
chr6:18782909:G:A	0.0326	0.634988	G	A	0.984385
chr6:20537614:CA:C	-0.0391	0.31584	CAA	CA	0.992754
chr6:21923579:T:C	-0.0321	0.483322	T	C	0.99915
chr6:27457865:G:C	-0.0737	0.00148076	G	C	0.970216
chr6:43259403:G:A	-0.064	0.0742371	G	A	0.995295
chr6:81553832:AAT:A	0.0477	0.306713	AATATAT	AATAT	0.960711
chr6:85202476:CAA:C	0.0762	0.0344028	CAA	C	0.93656
chr7:100351032:T:G	0.042	0.318694	T	G	0.897919
chr7:101909160:G:A	-0.0568	0.0924072	G	A	0.941543
chr7:102841395:T:C	0.0418	0.403469	T	C	0.998418
chr7:130972152:C:T	-0.0476	0.358382	C	T	0.930569
chr7:130989722:G:A	0.0416	0.239667	G	A	0.91392
chr7:140243902:CT:C	0.0582	0.5169	CTTTTT	CTTTT	0.987248
chr7:144351809:G:T	-0.0563	0.242633	G	T	0.8887
chr7:21901342:A:G	-0.0467	0.378867	A	G	0.994799
chr7:25529928:C:T	-0.0486	0.188203	C	T	0.998271
chr7:28829400:G:A	-0.0572	0.128217	G	A	0.995556
chr7:55124563:A:C	-0.0349	0.450864	A	C	0.986493
chr7:91829875:A:ATT	0.0452	0.377986	A	ATT	0.984907
chr7:94484487:T:C	0.0449	0.320531	T	C	0.998882
chr7:98375923:G:A	-0.0467	0.0802445	G	A	0.934005
chr8:101470872:T:C	0.0593	0.0663561	T	C	0.948563
chr8:105346392:A:T	-0.0745	0.117474	A	T	0.978034
chr8:116197325:A:G	-0.0417	0.550603	A	G	0.938979
chr8:119849946:A:G	0.0527	0.196794	A	G	0.980784
chr8:123551465:T:C	0.0477	0.198351	T	C	0.981598
chr8:123559341:G:A	0.034	0.451416	G	A	0.98413
chr8:123727673:T:G	0.0466	0.425918	T	G	0.982461
chr8:127201316:C:CA	-0.043	0.291992	C	CA	0.805885
chr8:127358703:C:G	0.0642	0.423271	C	G	0.997248
chr8:127359926:A:G	0.0597	0.6167	A	G	0.99661
chr8:128187320:G:A	0.0615	0.270592	G	A	0.990776
chr8:142587893:A:G	-0.0346	0.352507	A	G	0.956035
chr8:17930101:CT:C	-0.0377	0.423743	CTT	CT	0.986837
chr8:220692:T:C	0.0477	0.206825	T	C	0.920371
chr8:23589983:A:G	-0.0389	0.685761	A	G	0.99637
chr8:23806140:C:A	0.0335	0.389347	C	A	0.99836
chr8:29652100:A:C	-0.0601	0.648778	A	C	0.991439
chr8:37000965:A:G	-0.076	0.301559	A	G	0.981448
chr8:75318708:A:G	0.0755	0.877361	A	G	0.988915
chr8:75420821:C:T	0.1129	0.0920991	C	T	0.996913
chr8:75465930:G:T	-0.0391	0.355236	G	T	0.990081
chr9:107541527:TAA:T	0.0797	0.311617	TAA	T	0.928819
chr9:108074792:A:G	0.1158	0.0759977	A	G	0.807321
chr9:108074895:C:T	0.0653	0.102608	C	T	0.826708
chr9:108087244:G:T	0.0153	0.729894	G	T	0.917496
chr9:108123199:C:T	0.0877	0.739028	C	T	0.9976
chr9:116551207:A:G	-0.0462	0.363444	A	G	0.99952
chr9:126662440:A:G	-0.0382	0.429392	A	G	0.96006
chr9:133271182:T:C	-0.04	0.777034	T	C	0.99746
chr9:21964883:CAAAA:C	0.055	0.197968	CAAAA	C	0.980044
chr9:22041999:C:G	0.0289	0.0959889	C	G	0.972116
chr9:36928291:T:C	0.0249	0.533422	T	C	0.998775
chr9:6880263:A:G	0.0348	0.240422	A	G	0.990435
chr9:85167296:T:C	0.0361	0.493577	T	C	0.994992
chr9:95600305:T:C	0.0576	0.059046	T	C	0.980512

## Sheet: Supplementary Table2
Supplementary Table 2: This table summarizes the comparative analysis of polygenic risk scores in familial cancer risk assessment. It includes the total number of pairs of cancer cases and their female relatives, along with the W (Wilcoxon-signed-rank sum) test statistic for each subgroup.
Related Group (control)	Sample Size (N)	Age*	W-value	W-Critical-Values; Alpha=0.05	Z-value	p-value
Total Relatives	200	45.5/48	7946		-2.5672	0.0101
First & Second Relatives	125	47.8/46.1	2580		-3.3448	0 .0008
Sister	17	44.1/60.3	60	34	-0.7811	0.4354
Mother	13	35.3/80.3	32	17	-0.9435	0.3472
Daughter	60	50.1/39.5	614		-2.2158	0.0264
*Mean Age of onset (Years) of Case/ Mean Age (Years) of related Groups: In the paired groups, each patient was represented in the patient group as many times as they had relatives (e.g., mother, sisters). Consequently, the composition and repetition of cases varied across different relative groups. Some patients lacked certain relatives (e.g., sisters or daughters), while others had multiple rela…

## Sheet: Supplementary Table3
Variant	Protein change	Number of Cases with the variant	Number of Controlls with the variant
chr1:45332239	p.Ala259Profs*32	0	16
chr1:46258699	p.Ser76Alafs*25	0	7
chr1:46267552	p.Gln329*	0	4
chr11:108365138	p.Tyr2969*	0	4
chr12:21471074	p.Tyr564*	0	3
chr13:32398489	p.Lys3326*	5	409
chr14:94622366	p.Lys315*	0	2
chr17:35116888	p.Asp98Valfs*25	0	14
chr17:43093405	p.Phe709Tyrfs*3	0	5
chr18:23026193	p.Tyr884Glnfs*15	0	19
chr2:17510923	p.Arg1121*	0	6
chr2:17515370	p.Asp1016Ilefs*2	0	14
chr2:47806842	p.Lys1358Aspfs*2	0	4
chr22:28687974	p.Arg519*	0	18
chr3:10028693	p.Lys13Argfs*26	0	22
chr5:132591988	p.Lys583*	0	8
chr5:163471415	p.Arg201Serfs*5	0	8
chr8:30847583	p.Asp860Glufs*15	0	5
chr8:6445111	p.Cys463*	0	2
chr8:6445283	p.Glu521*	0	4
chr9:95111225	p.Arg484*	0	7
