# Supplementary material for: Within-family analysis of PRS313: insights into breast cancer risk prediction
Source: J Genet Eng Biotechnol. 2025 Oct 25;23(4):100605. doi: 10.1016/j.jgeb.2025.100605 (PMC12594898; doi:10.1016/j.jgeb.2025.100605)
Supplement: Supplementary Data 3 [file mmc3.xlsx]

## Sheet: Total Relatives
		Case			The relative
NO	PID	code	age at onset	PRS	code	age	PRS	Relation with the Case
24	40292	TCGS3YID	37	0.9074	TCGS4FRF	40	-1.46549	daughter
24	40292	TCGS3YID	37	0.9074	TCGSX2XM	42	-1.4498	daughter
26	40465	TCGS4A3Y	61	1.42066	TCGS4CCR	60	-0.737111	related
49	40313	TCGS32LG	21	-1.20771	TCGS3W2Y	35	0.912391	related
43	40692	TCGS3XDF	59	-0.72823	TCGS4QMC	41	1.2208	daughter
26	40465	TCGS4A3Y	61	1.42066	TCGS4CCS	30	-0.41369	neice
11	20010	TCGS4JZE	75	0.389395	TCGSYB3C	46	-1.27737	niece
49	40313	TCGS32LG	21	-1.20771	TCGS4LSH	21	0.437413	related
7	6000101	TCGS4DNI	62	0.253223	TCGS4MJ2	32	-1.32931	second causin
29	40134	TCGS44M4	70	0.69204	TCGS44MV	55	-0.854237	daughter
24	40292	TCGS3YID	37	0.9074	TCGS3YIE	38	-0.603693	daughter
4	32321	TCGS3WJB	41	1.45544	TCGS4IFI	39	0.00446624	daughter
4	32321	TCGS3WJB	41	1.45544	TCGS4LZX	32	0.00598619	daughter
4	32321	TCGS3WJB	41	1.45544	TCGS3XNK	92	0.0277243	mother
60	40881	TCGS43QR	11	0.408862	TCGS44ZD	25	-1.0055	neice
61	40205	TCGS4DBR	46	-0.7078	TCGS3VIH	45	0.695611	related
60	40881	TCGS43QR	11	0.408862	TCGS4HVG	90	-0.929569	far distant
3	20862	TCGS4JKV	48	0.093468	TCGS432N	32	-1.23022	daughter
34	12314	TCGS4BHL	64	-0.567494	TCGS4BJC	51	0.755054	daughter
22	33365	TCGS4DNL	61	0.796967	TCGS4MKH	43	-0.488396	daughter
36	22415	TCGS4JYL	47	-0.476143	TCGSX32L	37	0.7927	daughter
14	21179	TCGS4DJW	44	0.62354	TCGS43XF	86	-0.600137	mother-in-law
21	40242	TCGSTCGSS	62	-0.338017	TCGS4ADX	47	-1.55985	daughter
24	40292	TCGS3YID	37	0.9074	TCGS4BFV	42	-0.299503	neice (breast cancer in mother)
14	21179	TCGS4DJW	44	0.62354	TCGS4QJY	37	-0.568722	daughter
41	33690	TCGS32YZ	46	0.27732	TCGS32ZB	38	-0.904377	daughter
22	33365	TCGS4DNL	61	0.796967	TCGS3VDK	44	-0.335903	niece
60	40881	TCGS43QR	11	0.408862	TCGS3242	59	-0.712603	far distant
3	20862	TCGS4JKV	48	0.093468	TCGS4J2D	89	-0.99791	mother
55	6002191	TCGS4KNH	63	-0.635527	TCGS3XRZ	73	0.455199	related
9	11364	TCGS4GLM	68	0.664668	TCGS4K3R	35	-0.401438	grand child
54	6002116	TCGS4CLH	36	-0.335097	TCGS4NJA	30	-1.39792	neice
5	40501	TCGS44RQ	36	0.440585	TCGS44RR	71	-0.619621	mother
60	40881	TCGS43QR	11	0.408862	TCGS4NNQ	55	-0.633865	related
20	32768	TCGS4GAE	47	1.17155	TCGS44EG	23	0.138542	grand child
53	40814	TCGS3WZI	53	-0.109831	TCGS3XHI	68	0.919277	sister
60	40881	TCGS43QR	11	0.408862	TCGS4HVF	59	-0.614142	far distant
52	40691	TCGS3WD3	76	-1.1242	TCGS3XBY	89	-0.110212	sister
3	20862	TCGS4JKV	48	0.093468	TCGS4J2G	30	-0.915681	daughter
28	40699	TCGS32LM	58	-0.27598	TCGS3XQH	44	-1.28382	related
59	40665	TCGS43ED	51	0.0540511	TCGS3ZLJ	26	-0.952483	neice
60	40881	TCGS43QR	11	0.408862	TCGS4BSR	27	-0.595872	far distant
12	20696	TCGS3ZWS	59	-0.797151	TCGSXV4Q	41	0.197762	daughter
30	6001103	TCGS4IH4	55	-0.454809	TCGS4GLE	39	-1.44858	related
45	40836	TCGS4GVI	78	-0.793032	TCGS4HGW	75	0.195268	daughter
49	40313	TCGS32LG	21	-1.20771	TCGS32LH	64	-0.219949	related
37	30160	TCGS4HLT	50	-0.447613	TCGS4MGM	20	0.538604	grand child
54	6002116	TCGS4CLH	36	-0.335097	TCGS32FB	35	-1.29477	neice
12	20696	TCGS3ZWS	59	-0.797151	TCGSXV4R	40	-1.75335	daughter
24	40292	TCGS3YID	37	0.9074	TCGS3W3T	44	-0.032838	neice (breast cancer in mother)
60	40881	TCGS43QR	11	0.408862	TCGS324W	40	-0.528417	far distant
44	40805	TCGS3Y2E	42	-0.114003	TCGS442D	59	-1.05056	related
6	40516	TCGS32CV	36	0.857378	TCGS32CT	58	-0.0770594	sister
55	6002191	TCGS4KNH	63	-0.635527	TCGS4IDN	48	0.289712	daughter
16	30328	TCGS4QAK	37	0.414478	TCGS4QAL	31	-0.502324	daughter
55	6002191	TCGS4KNH	63	-0.635527	TCGS43RD	22	0.26243	grand child
61	40205	TCGS4DBR	46	-0.7078	TCGS4HQE	65	0.186327	related
1	11048	TCGS4MSH	0	0.224046	TCGSX24I	27	-0.618177	daughter
7	6000101	TCGS4DNI	62	0.253223	TCGSXLFY	66	-0.588793	sister
49	40313	TCGS32LG	21	-1.20771	TCGS3YSF	29	-0.37374	related
48	40013	TCGS32LF	56	-0.3595	TCGS32HH	57	0.471852	sister
33	11908	TCGS4LG4	40	-0.331097	TCGS4LG3	30	0.474277	daughter
55	6002191	TCGS4KNH	63	-0.635527	TCGS3XSA	40	0.165663	related
15	30063	TCGS4DKN	68	0.115712	TCGS4IKB	46	-0.684901	daughter
1	11048	TCGS4MSH	0	0.224046	TCGSX24K	26	-0.575799	daughter
55	6002191	TCGS4KNH	63	-0.635527	TCGS4CZC	74	0.159882	sister
28	40699	TCGS32LM	58	-0.27598	TCGS3XQI	32	0.512607	related
60	40881	TCGS43QR	11	0.408862	TCGS3YQZ	46	-0.376235	neice
13	20867	TCGS3VEE	40	0.255531	TCGS3VEG	26	-0.528115	daughter
8	6002171	TCGS32TF	46	-0.2267	TCGS4BWR	65	0.55284	related
55	6002191	TCGS4KNH	63	-0.635527	TCGS32A2	34	0.14265	sister's grand daughter
54	6002116	TCGS4CLH	36	-0.335097	TCGS4HFJ	78	-1.11313	related
61	40205	TCGS4DBR	46	-0.7078	TCGS3VHY	39	0.0544062	related
9	11364	TCGS4GLM	68	0.664668	TCGS434N	41	-0.0959138	grand child
50	40405	TCGS4GCB	42	-0.57838	TCGS4BCC	26	0.180012	daughter
47	20819	TCGS4MA3	50	-0.778139	TCGS4L4M	87	-0.0235803	mother
55	6002191	TCGS4KNH	63	-0.635527	TCGS3XSB	44	0.113244	related
60	40881	TCGS43QR	11	0.408862	TCGS3XVD	50	-0.3372	far distant
54	6002116	TCGS4CLH	36	-0.335097	TCGS4CLG	85	0.398541	mother
52	40691	TCGS3WD3	76	-1.1242	TCGS3YLA	52	-0.392082	daughter
20	32768	TCGS4GAE	47	1.17155	TCGS3WWG	45	0.462312	daughter
56	40265	TCGS4AMW	35	-0.546639	TCGS3ZRJ	88	0.159857	mother
14	21179	TCGS4DJW	44	0.62354	TCGS4MGG	38	-0.0808493	sister-in-law
9	11364	TCGS4GLM	68	0.664668	TCGS3ZAB	43	-0.0365536	grand child
19	30828	TCGS4LTW	60	-0.0510701	TCGS4LTX	39	-0.741681	daughter
59	40665	TCGS43ED	51	0.0540511	TCGSXLA4	54	0.741104	sister
42	40284	TCGS4GSL	59	-0.685827	TCGS3XST	44	0.000973037	daughter
30	6001103	TCGS4IH4	55	-0.454809	TCGS4HE3	56	-1.13633	related
30	6001103	TCGS4IH4	55	-0.454809	TCGS4HHI	37	0.222045	related
44	40805	TCGS3Y2E	42	-0.114003	TCGS4DHY	77	-0.787346	related
60	40881	TCGS43QR	11	0.408862	TCGS3VRM	68	-0.262209	related
30	6001103	TCGS4IH4	55	-0.454809	TCGS4HE4	31	-1.12493	daughter
57	40576	TCGS4QIH	15	-0.66588	TCGS3ZAM	36	-0.0148742	sister
8	6002171	TCGS32TF	46	-0.2267	TCGS4IKD	33	-0.860003	second causin
28	40699	TCGS32LM	58	-0.27598	TCGSXNMK	31	-0.906819	daughter
32	40183	TCGS4MBX	62	0.288917	TCGS4IGX	36	-0.341338	grand child
15	30063	TCGS4DKN	68	0.115712	TCGS3W4T	59	-0.499587	daughter
60	40881	TCGS43QR	11	0.408862	TCGS4FRQ	62	-0.2064	mother
54	6002116	TCGS4CLH	36	-0.335097	TCGS43GE	58	0.2787	related
54	6002116	TCGS4CLH	36	-0.335097	TCGS4MNX	42	-0.94704	related
60	40881	TCGS43QR	11	0.408862	TCGS3YBG	41	-0.176351	sister
46	6002137	TCGS4AVI	51	-0.662515	TCGS4A2M	31	-0.0773906	grand child (cancer in father)
5	40501	TCGS44RQ	36	0.440585	TCGS3XWV	65	-0.13384	aunt
2	12340	TCGS4GVG	30	0.332074	TCGS4CDZ	76	-0.237555	mother
59	40665	TCGS43ED	51	0.0540511	TCGS3ZLL	62	-0.514414	related
61	40205	TCGS4DBR	46	-0.7078	TCGS3VHZ	42	-0.144077	related
46	6002137	TCGS4AVI	51	-0.662515	TCGS4A2J	53	-1.20881	daughter
22	33365	TCGS4DNL	61	0.796967	TCGS44D4	22	0.26357	grand child
1	11048	TCGS4MSH	0	0.224046	TCGS4DNZ	98	-0.308158	mother
60	40881	TCGS43QR	11	0.408862	TCGS324V	34	-0.122237	far distant
55	6002191	TCGS4KNH	63	-0.635527	TCGS4I2R	25	-0.107923	grand child
48	40013	TCGS32LF	56	-0.3595	TCGS4ASJ	37	0.165323	related
18	30496	TCGS4DCS	68	-0.370548	TCGS4IFH	39	-0.870014	daughter
10	12352	TCGS3ZJE	47	-0.587471	TCGS3ZJ4	33	-0.0947	daughter
31	40140	TCGSYABF	48	-0.423576	TCGS4NWZ	40	-0.914617	daughter
44	40805	TCGS3Y2E	42	-0.114003	TCGS43HG	71	-0.59847	sister
28	40699	TCGS32LM	58	-0.27598	TCGS4LZG	43	0.205726	related
6	40516	TCGS32CV	36	0.857378	TCGS32CW	30	0.3766	daughter
27	33819	TCGS3YIX	57	0.0903999	TCGS3YKE	52	-0.389117	daughter
25	33560	TCGS3XXT	80	0.122869	TCGS4CBN	66	-0.352207	daughter
49	40313	TCGS32LG	21	-1.20771	TCGS3W22	62	-0.738254	related
28	40699	TCGS32LM	58	-0.27598	TCGS4GEA	26	-0.718718	related
58	40582	TCGS324L	54	-0.217232	TCGS32VB	50	-0.655875	related
59	40665	TCGS3ZLL	51	-0.514414	TCGS3ZLJ	26	-0.952483	neice
61	40205	TCGS4DBR	46	-0.7078	TCGS32ET	65	-0.279122	related
54	6002116	TCGS4CLH	36	-0.335097	TCGS32E3	59	-0.763112	related
44	40805	TCGS3Y2E	42	-0.114003	TCGS4CTY	33	-0.529221	sister's grand daughter
8	6002171	TCGS32TF	46	-0.2267	TCGS3YEI	65	-0.628957	causin
8	6002171	TCGS32TF	46	-0.2267	TCGS3WAL	39	0.171538	third causin
52	40691	TCGS3WD3	76	-1.1242	TCGS3YJM	47	-0.728061	related
42	40284	TCGS4GSL	59	-0.685827	TCGS4GSM	35	-0.290685	daughter
48	40013	TCGS32LF	56	-0.3595	TCGS4ASK	75	-0.74263	related
38	31126	TCGS3XGE	42	-0.518994	TCGS3XGF	30	-0.138215	daughter
57	40576	TCGS4QIH	15	-0.66588	TCGS3VTB	94	-1.03126	grandmother
41	33690	TCGS32YZ	46	0.27732	TCGS32ZA	39	0.633142	daughter
21	40242	TCGSTCGSS	62	-0.338017	TCGS3XEL	43	0.016733	related
8	6002171	TCGS32TF	46	-0.2267	TCGS3WAK	76	-0.578183	second causin
61	40205	TCGS4DBR	46	-0.7078	TCGS4HZ3	41	-0.3626	daughter
39	33016	TCGS4LSM	46	-0.440933	TCGS4LSL	41	-0.0991248	daughter
60	40881	TCGS43QR	11	0.408862	TCGS43FG	55	0.0673194	a2nt
11	20010	TCGS4JZE	75	0.389395	TCGSXJDC	65	0.727812	related
61	40205	TCGS4DBR	46	-0.7078	TCGS4IDV	51	-0.378522	daughter
55	6002191	TCGS4KNH	63	-0.635527	TCGS32A3	55	-0.313659	neice
21	40242	TCGSTCGSS	62	-0.338017	TCGS4G4G	74	-0.0174921	related
46	6002137	TCGS4AVI	51	-0.662515	TCGS4A2L	37	-0.348908	grand child (cancer in father)
38	31126	TCGS3XGE	42	-0.518994	TCGS4LHM	25	-0.219314	daughter
57	40576	TCGS4QIH	15	-0.66588	TCGS3YKQ	62	-0.954322	mother
48	40013	TCGS32LF	56	-0.3595	TCGS32N3	76	-0.0849063	mother
56	40265	TCGS4AMW	35	-0.546639	TCGS4QAN	39	-0.818808	daughter
8	6002171	TCGS32TF	46	-0.2267	TCGS4BWS	44	0.0442606	related
44	40805	TCGS3Y2E	42	-0.114003	TCGS4LNH	39	0.155033	daughter
7	6000101	TCGS4DNI	62	0.253223	TCGS4MJT	47	-0.0083	causin
54	6002116	TCGS4CLH	36	-0.335097	TCGS4MQW	40	-0.596559	related
32	40183	TCGS4MBX	62	0.288917	TCGS4MYT	55	0.0277803	daughter
44	40805	TCGS3Y2E	42	-0.114003	TCGS4QNY	42	0.138331	daughter
31	40140	TCGSYABF	48	-0.423576	TCGS4CGD	61	-0.67	related
59	40665	TCGS43ED	51	0.0540511	TCGS44II	49	-0.184935	sister
44	40805	TCGS3Y2E	42	-0.114003	TCGS4GBW	59	-0.345707	related
17	30332	TCGS3VFI	64	0.339901	TCGS3ZAD	49	0.115018	daughter
60	40881	TCGS43QR	11	0.408862	TCGS3VI4	33	0.626484	sister
60	40881	TCGS43QR	11	0.408862	TCGS4NNR	29	0.193189	neice
8	6002171	TCGS32TF	46	-0.2267	TCGS3VIJ	45	-0.013468	second causin (thyr3id cancer)
31	40140	TCGSYABF	48	-0.423576	TCGS43TD	43	-0.231383	related
58	40582	TCGS324L	54	-0.217232	TCGS4KIL	32	-0.4062	daughter
8	6002171	TCGS32TF	46	-0.2267	TCGS4I4B	26	-0.414414	third causin
35	20698	TCGS4BNA	44	-0.0324	TCGS4LJF	35	0.149901	daughter
44	40805	TCGS3Y2E	42	-0.114003	TCGS3ZGZ	38	0.0554339	related
49	40313	TCGS32LG	21	-1.20771	TCGS3W2X	39	-1.03894	related
8	6002171	TCGS32TF	46	-0.2267	TCGS32TE	34	-0.394299	daughter
53	40814	TCGS3WZI	53	-0.109831	TCGS4HBW	73	0.057028	sister
44	40805	TCGS3Y2E	42	-0.114003	TCGS442E	28	0.0521621	sister's grand daughter
6	40516	TCGS32CV	36	0.857378	TCGS32C2	35	1.01161	daughter
30	6001103	TCGS4IH4	55	-0.454809	TCGS4QRM	17	-0.306447	related
54	6002116	TCGS4CLH	36	-0.335097	TCGS4HKS	21	-0.482753	related
8	6002171	TCGS32TF	46	-0.2267	TCGS43RS	20	-0.0918871	far distant
56	40265	TCGS4AMW	35	-0.546639	TCGS4DCF	57	-0.669833	sister
59	40665	TCGS3ZLL	51	-0.514414	TCGS3ZLK	34	-0.636483	daughter
43	40692	TCGS3XDF	59	-0.72823	TCGS4HQV	66	-0.606804	related
44	40805	TCGS3Y2E	42	-0.114003	TCGS4AZI	91	-0.2342	sister
54	6002116	TCGS4CLH	36	-0.335097	TCGS4NFL	56	-0.438708	related
51	40488	TCGS3WKI	48	-0.1863	TCGS43IN	28	-0.105358	daughter
28	40699	TCGS32LM	58	-0.27598	TCGS4GEB	53	-0.201635	related
54	6002116	TCGS4CLH	36	-0.335097	TCGS4CMQ	48	-0.407315	related
60	40881	TCGS43QR	11	0.408862	TCGS4ILR	44	0.339695	neice
55	6002191	TCGS4KNH	63	-0.635527	TCGS3XRT	62	-0.567104	related
58	40582	TCGS324L	54	-0.217232	TCGS4LRN	23	-0.15506	grand child
54	6002116	TCGS4CLH	36	-0.335097	TCGS4MQY	38	-0.281677	related
9	11364	TCGS4GLM	68	0.664668	TCGS4K4A	94	0.614632	related (skin cancer)
59	40665	TCGS3ZLL	51	-0.514414	TCGS3ZLI	56	-0.4677	sister
21	40242	TCGSTCGSS	62	-0.338017	TCGS44C3	38	-0.377319	related
30	6001103	TCGS4IH4	55	-0.454809	TCGS4KWH	43	-0.490669	related
21	40242	TCGSTCGSS	62	-0.338017	TCGS4AAQ	83	-0.37274	related
40	33508	TCGS32EL	54	0.884658	TCGS32EM	24	0.914069	daughter
50	40405	TCGS4GCB	42	-0.57838	TCGS32GS	73	-0.550645	mother
42	40284	TCGS4GSL	59	-0.685827	TCGS4AIW	85	-0.713553	mother
59	40665	TCGS3ZLL	51	-0.514414	TCGS3ZLM	30	-0.491381	daughter
54	6002116	TCGS4CLH	36	-0.335097	TCGS4HK3	43	-0.314869	related
50	40405	TCGS4GCB	42	-0.57838	TCGS3XXJ	51	-0.564169	sister
44	40805	TCGS3Y2E	42	-0.114003	TCGS3ZGY	56	-0.122668	related
28	40699	TCGS32LM	58	-0.27598	TCGS3XQG	70	-0.2692	related
37	30160	TCGS4HLT	50	-0.447613	TCGS4MGL	20	-0.446807	grand child
			45.5025			47.7612

## Sheet: Sister
		Case			sister
NO	PID	code	age at onset	PRS	code	age	PRS	Relation with the Case
53	40814	TCGS3WZI	53	-0.109831	TCGS3XHI	68	0.919277	sister
52	40691	TCGS3WD3	76	-1.1242	TCGS3XBY	89	-0.110212	sister
6	40516	TCGS32CV	36	0.857378	TCGS32CT	58	-0.0770594	sister
7	6000101	TCGS4DNI	62	0.253223	TCGSXLFY	66	-0.588793	sister
48	40013	TCGS32LF	56	-0.3595	TCGS32HH	57	0.471852	sister
55	6002191	TCGS4KNH	63	-0.635527	TCGS4CZC	74	0.159882	sister
59	40665	TCGS43ED	51	0.0540511	TCGSXLA4	54	0.741104	sister
57	40576	TCGS4QIH	15	-0.66588	TCGS3ZAM	36	-0.0148742	sister
60	40881	TCGS43QR	11	0.408862	TCGS3YBG	41	-0.176351	sister
44	40805	TCGS3Y2E	42	-0.114003	TCGS43HG	71	-0.59847	sister
59	40665	TCGS43ED	51	0.0540511	TCGS44II	49	-0.184935	sister
60	40881	TCGS43QR	11	0.408862	TCGS3VI4	33	0.626484	sister
53	40814	TCGS3WZI	53	-0.109831	TCGS4HBW	73	0.057028	sister
56	40265	TCGS4AMW	35	-0.546639	TCGS4DCF	57	-0.669833	sister
44	40805	TCGS3Y2E	42	-0.114003	TCGS4AZI	91	-0.2342	sister
59	40665	TCGS3ZLL	51	-0.514414	TCGS3ZLI	56	-0.4677	sister
50	40405	TCGS4GCB	42	-0.57838	TCGS3XXJ	51	-0.564169	sister
			44.1176			60.2353

## Sheet: Mother
		Case			mother
NO	PID	code	age at Onset	PRS	code	age	PRS	Relation with the Case
4	32321	TCGS3WJB	41	1.45544	TCGS3XNK	92	0.0277243	mother
3	20862	TCGS4JKV	48	0.093468	TCGS4J2D	89	-0.99791	mother
5	40501	TCGS44RQ	36	0.440585	TCGS44RR	71	-0.619621	mother
47	20819	TCGS4MA3	50	-0.778139	TCGS4L4M	87	-0.0235803	mother
54	6002116	TCGS4CLH	36	-0.335097	TCGS4CLG	85	0.398541	mother
56	40265	TCGS4AMW	35	-0.546639	TCGS3ZRJ	88	0.159857	mother
60	40881	TCGS43QR	11	0.408862	TCGS4FRQ	62	-0.2064	mother
2	12340	TCGS4GVG	30	0.332074	TCGS4CDZ	76	-0.237555	mother
1	11048	TCGS4MSH	0	0.224046	TCGS4DNZ	98	-0.308158	mother
57	40576	TCGS4QIH	15	-0.66588	TCGS3YKQ	62	-0.954322	mother
48	40013	TCGS32LF	56	-0.3595	TCGS32N3	76	-0.0849063	mother
50	40405	TCGS4GCB	42	-0.57838	TCGS32GS	73	-0.550645	mother
42	40284	TCGS4GSL	59	-0.685827	TCGS4AIW	85	-0.713553	mother
			35.3077			80.3077

## Sheet: Daughter
		Case			daughter
NO	PID	code	age at Onset	PRS	code	age	PRS	Relation with the Case
24	40292	TCGS3YID	37	0.9074	TCGS4FRF	40	-1.46549	daughter
24	40292	TCGS3YID	59	0.9074	TCGSX2XM	42	-1.4498	daughter
43	40692	TCGS3XDF	70	-0.72823	TCGS4QMC	41	1.2208	daughter
29	40134	TCGS44M4	37	0.69204	TCGS44MV	55	-0.854237	daughter
24	40292	TCGS3YID	41	0.9074	TCGS3YIE	38	-0.603693	daughter
4	32321	TCGS3WJB	41	1.45544	TCGS4IFI	39	0.00446624	daughter
4	32321	TCGS3WJB	48	1.45544	TCGS4LZX	32	0.00598619	daughter
3	20862	TCGS4JKV	64	0.093468	TCGS432N	32	-1.23022	daughter
34	12314	TCGS4BHL	61	-0.567494	TCGS4BJC	51	0.755054	daughter
22	33365	TCGS4DNL	47	0.796967	TCGS4MKH	43	-0.488396	daughter
36	22415	TCGS4JYL	62	-0.476143	TCGSX32L	37	0.7927	daughter
21	40242	TCGSTCGSS	44	-0.338017	TCGS4ADX	47	-1.55985	daughter
14	21179	TCGS4DJW	46	0.62354	TCGS4QJY	37	-0.568722	daughter
41	33690	TCGS32YZ	48	0.27732	TCGS32ZB	38	-0.904377	daughter
3	20862	TCGS4JKV	59	0.093468	TCGS4J2G	30	-0.915681	daughter
12	20696	TCGS3ZWS	78	-0.797151	TCGSXV4Q	41	0.197762	daughter
45	40836	TCGS4GVI	59	-0.793032	TCGS4HGW	75	0.195268	daughter
12	20696	TCGS3ZWS	63	-0.797151	TCGSXV4R	40	-1.75335	daughter
55	6002191	TCGS4KNH	37	-0.635527	TCGS4IDN	48	0.289712	daughter
16	30328	TCGS4QAK	0	0.414478	TCGS4QAL	31	-0.502324	daughter
1	11048	TCGS4MSH	40	0.224046	TCGSX24I	27	-0.618177	daughter
33	11908	TCGS4LG4	68	-0.331097	TCGS4LG3	30	0.474277	daughter
15	30063	TCGS4DKN	0	0.115712	TCGS4IKB	46	-0.684901	daughter
1	11048	TCGS4MSH	40	0.224046	TCGSX24K	26	-0.575799	daughter
13	20867	TCGS3VEE	42	0.255531	TCGS3VEG	26	-0.528115	daughter
50	40405	TCGS4GCB	76	-0.57838	TCGS4BCC	26	0.180012	daughter
52	40691	TCGS3WD3	47	-1.1242	TCGS3YLA	52	-0.392082	daughter
20	32768	TCGS4GAE	60	1.17155	TCGS3WWG	45	0.462312	daughter
19	30828	TCGS4LTW	59	-0.0510701	TCGS4LTX	39	-0.741681	daughter
42	40284	TCGS4GSL	55	-0.685827	TCGS3XST	44	0.000973037	daughter
30	6001103	TCGS4IH4	58	-0.454809	TCGS4HE4	31	-1.12493	daughter
28	40699	TCGS32LM	68	-0.27598	TCGSXNMK	31	-0.906819	daughter
15	30063	TCGS4DKN	51	0.115712	TCGS3W4T	59	-0.499587	daughter
46	6002137	TCGS4AVI	68	-0.662515	TCGS4A2J	53	-1.20881	daughter
18	30496	TCGS4DCS	47	-0.370548	TCGS4IFH	39	-0.870014	daughter
10	12352	TCGS3ZJE	48	-0.587471	TCGS3ZJ4	33	-0.0947	daughter
31	40140	TCGSYABF	36	-0.423576	TCGS4NWZ	40	-0.914617	daughter
6	40516	TCGS32CV	57	0.857378	TCGS32CW	30	0.3766	daughter
27	33819	TCGS3YIX	80	0.0903999	TCGS3YKE	52	-0.389117	daughter
25	33560	TCGS3XXT	59	0.122869	TCGS4CBN	66	-0.352207	daughter
42	40284	TCGS4GSL	42	-0.685827	TCGS4GSM	35	-0.290685	daughter
38	31126	TCGS3XGE	46	-0.518994	TCGS3XGF	30	-0.138215	daughter
41	33690	TCGS32YZ	46	0.27732	TCGS32ZA	39	0.633142	daughter
61	40205	TCGS4DBR	46	-0.7078	TCGS4HZ3	41	-0.3626	daughter
39	33016	TCGS4LSM	46	-0.440933	TCGS4LSL	41	-0.0991248	daughter
61	40205	TCGS4DBR	42	-0.7078	TCGS4IDV	51	-0.378522	daughter
38	31126	TCGS3XGE	35	-0.518994	TCGS4LHM	25	-0.219314	daughter
56	40265	TCGS4AMW	42	-0.546639	TCGS4QAN	39	-0.818808	daughter
44	40805	TCGS3Y2E	62	-0.114003	TCGS4LNH	39	0.155033	daughter
32	40183	TCGS4MBX	42	0.288917	TCGS4MYT	55	0.0277803	daughter
44	40805	TCGS3Y2E	64	-0.114003	TCGS4QNY	42	0.138331	daughter
17	30332	TCGS3VFI	54	0.339901	TCGS3ZAD	49	0.115018	daughter
58	40582	TCGS324L	44	-0.217232	TCGS4KIL	32	-0.4062	daughter
35	20698	TCGS4BNA	46	-0.0324	TCGS4LJF	35	0.149901	daughter
8	6002171	TCGS32TF	36	-0.2267	TCGS32TE	34	-0.394299	daughter
6	40516	TCGS32CV	51	0.857378	TCGS32C2	35	1.01161	daughter
59	40665	TCGS3ZLL	48	-0.514414	TCGS3ZLK	34	-0.636483	daughter
51	40488	TCGS3WKI	54	-0.1863	TCGS43IN	28	-0.105358	daughter
40	33508	TCGS32EL	51	0.884658	TCGS32EM	24	0.914069	daughter
59	40665	TCGS3ZLL	51	-0.514414	TCGS3ZLM	30	-0.491381	daughter
			50.1333			39.5

## Sheet: Firast&Second
		Case			The first & second relative
NO	PID	code	age at Onset	PRS	code	age	PRS	Relation with the Case
24	40292	TCGS3YID	37	0.9074	TCGS4FRF	40	-1.46549	daughter
24	40292	TCGS3YID	37	0.9074	TCGSX2XM	42	-1.4498	daughter
43	40692	TCGS3XDF	59	-0.72823	TCGS4QMC	41	1.2208	daughter
26	40465	TCGS4A3Y	61	1.42066	TCGS4CCS	30	-0.41369	neice
11	20010	TCGS4JZE	75	0.389395	TCGSYB3C	46	-1.27737	niece
29	40134	TCGS44M4	70	0.69204	TCGS44MV	55	-0.854237	daughter
24	40292	TCGS3YID	37	0.9074	TCGS3YIE	38	-0.603693	daughter
4	32321	TCGS3WJB	41	1.45544	TCGS4IFI	39	0.00446624	daughter
4	32321	TCGS3WJB	41	1.45544	TCGS4LZX	32	0.00598619	daughter
4	32321	TCGS3WJB	41	1.45544	TCGS3XNK	92	0.0277243	mother
60	40881	TCGS43QR	11	0.408862	TCGS44ZD	25	-1.0055	neice
3	20862	TCGS4JKV	48	0.093468	TCGS432N	32	-1.23022	daughter
34	12314	TCGS4BHL	64	-0.567494	TCGS4BJC	51	0.755054	daughter
22	33365	TCGS4DNL	61	0.796967	TCGS4MKH	43	-0.488396	daughter
36	22415	TCGS4JYL	47	-0.476143	TCGSX32L	37	0.7927	daughter
21	40242	TCGSTCGSS	62	-0.338017	TCGS4ADX	47	-1.55985	daughter
24	40292	TCGS3YID	37	0.9074	TCGS4BFV	42	-0.299503	neice (breast cancer in mother)
14	21179	TCGS4DJW	44	0.62354	TCGS4QJY	37	-0.568722	daughter
41	33690	TCGS32YZ	46	0.27732	TCGS32ZB	38	-0.904377	daughter
22	33365	TCGS4DNL	61	0.796967	TCGS3VDK	44	-0.335903	niece
3	20862	TCGS4JKV	48	0.093468	TCGS4J2D	89	-0.99791	mother
9	11364	TCGS4GLM	68	0.664668	TCGS4K3R	35	-0.401438	grand child
54	6002116	TCGS4CLH	36	-0.335097	TCGS4NJA	30	-1.39792	neice
5	40501	TCGS44RQ	36	0.440585	TCGS44RR	71	-0.619621	mother
20	32768	TCGS4GAE	47	1.17155	TCGS44EG	23	0.138542	grand child
53	40814	TCGS3WZI	53	-0.109831	TCGS3XHI	68	0.919277	sister
52	40691	TCGS3WD3	76	-1.1242	TCGS3XBY	89	-0.110212	sister
3	20862	TCGS4JKV	48	0.093468	TCGS4J2G	30	-0.915681	daughter
59	40665	TCGS43ED	51	0.0540511	TCGS3ZLJ	26	-0.952483	neice
12	20696	TCGS3ZWS	59	-0.797151	TCGSXV4Q	41	0.197762	daughter
45	40836	TCGS4GVI	78	-0.793032	TCGS4HGW	75	0.195268	daughter
37	30160	TCGS4HLT	50	-0.447613	TCGS4MGM	20	0.538604	grand child
54	6002116	TCGS4CLH	36	-0.335097	TCGS32FB	35	-1.29477	neice
12	20696	TCGS3ZWS	59	-0.797151	TCGSXV4R	40	-1.75335	daughter
24	40292	TCGS3YID	37	0.9074	TCGS3W3T	44	-0.032838	neice (breast cancer in mother)
6	40516	TCGS32CV	36	0.857378	TCGS32CT	58	-0.0770594	sister
55	6002191	TCGS4KNH	63	-0.635527	TCGS4IDN	48	0.289712	daughter
16	30328	TCGS4QAK	37	0.414478	TCGS4QAL	31	-0.502324	daughter
55	6002191	TCGS4KNH	63	-0.635527	TCGS43RD	22	0.26243	grand child
1	11048	TCGS4MSH		0.224046	TCGSX24I	27	-0.618177	daughter
7	6000101	TCGS4DNI	62	0.253223	TCGSXLFY	66	-0.588793	sister
48	40013	TCGS32LF	56	-0.3595	TCGS32HH	57	0.471852	sister
33	11908	TCGS4LG4	40	-0.331097	TCGS4LG3	30	0.474277	daughter
15	30063	TCGS4DKN	68	0.115712	TCGS4IKB	46	-0.684901	daughter
1	11048	TCGS4MSH		0.224046	TCGSX24K	26	-0.575799	daughter
55	6002191	TCGS4KNH	63	-0.635527	TCGS4CZC	74	0.159882	sister
60	40881	TCGS43QR	11	0.408862	TCGS3YQZ	46	-0.376235	neice
13	20867	TCGS3VEE	40	0.255531	TCGS3VEG	26	-0.528115	daughter
55	6002191	TCGS4KNH	63	-0.635527	TCGS32A2	34	0.14265	sister's grand daughter
9	11364	TCGS4GLM	68	0.664668	TCGS434N	41	-0.0959138	grand child
50	40405	TCGS4GCB	42	-0.57838	TCGS4BCC	26	0.180012	daughter
47	20819	TCGS4MA3	50	-0.778139	TCGS4L4M	87	-0.0235803	mother
54	6002116	TCGS4CLH	36	-0.335097	TCGS4CLG	85	0.398541	mother
52	40691	TCGS3WD3	76	-1.1242	TCGS3YLA	52	-0.392082	daughter
20	32768	TCGS4GAE	47	1.17155	TCGS3WWG	45	0.462312	daughter
56	40265	TCGS4AMW	35	-0.546639	TCGS3ZRJ	88	0.159857	mother
9	11364	TCGS4GLM	68	0.664668	TCGS3ZAB	43	-0.0365536	grand child
19	30828	TCGS4LTW	60	-0.0510701	TCGS4LTX	39	-0.741681	daughter
59	40665	TCGS43ED	51	0.0540511	TCGSXLA4	54	0.741104	sister
42	40284	TCGS4GSL	59	-0.685827	TCGS3XST	44	0.000973037	daughter
30	6001103	TCGS4IH4	55	-0.454809	TCGS4HE4	31	-1.12493	daughter
57	40576	TCGS4QIH	15	-0.66588	TCGS3ZAM	36	-0.0148742	sister
28	40699	TCGS32LM	58	-0.27598	TCGSXNMK	31	-0.906819	daughter
32	40183	TCGS4MBX	62	0.288917	TCGS4IGX	36	-0.341338	grand child
15	30063	TCGS4DKN	68	0.115712	TCGS3W4T	59	-0.499587	daughter
60	40881	TCGS43QR	11	0.408862	TCGS4FRQ	62	-0.2064	mother
60	40881	TCGS43QR	11	0.408862	TCGS3YBG	41	-0.176351	sister
46	6002137	TCGS4AVI	51	-0.662515	TCGS4A2M	31	-0.0773906	grand child (cancer in father)
5	40501	TCGS44RQ	36	0.440585	TCGS3XWV	65	-0.13384	a2nt
2	12340	TCGS4GVG	30	0.332074	TCGS4CDZ	76	-0.237555	mother
46	6002137	TCGS4AVI	51	-0.662515	TCGS4A2J	53	-1.20881	daughter
22	33365	TCGS4DNL	61	0.796967	TCGS44D4	22	0.26357	grand child
1	11048	TCGS4MSH		0.224046	TCGS4DNZ	98	-0.308158	mother
55	6002191	TCGS4KNH	63	-0.635527	TCGS4I2R	25	-0.107923	grand child
18	30496	TCGS4DCS	68	-0.370548	TCGS4IFH	39	-0.870014	daughter
10	12352	TCGS3ZJE	47	-0.587471	TCGS3ZJ4	33	-0.0947	daughter
31	40140	TCGSYABF	48	-0.423576	TCGS4NWZ	40	-0.914617	daughter
44	40805	TCGS3Y2E	42	-0.114003	TCGS43HG	71	-0.59847	sister
6	40516	TCGS32CV	36	0.857378	TCGS32CW	30	0.3766	daughter
27	33819	TCGS3YIX	57	0.0903999	TCGS3YKE	52	-0.389117	daughter
25	33560	TCGS3XXT	80	0.122869	TCGS4CBN	66	-0.352207	daughter
59	40665	TCGS3ZLL	51	-0.514414	TCGS3ZLJ	26	-0.952483	neice
44	40805	TCGS3Y2E	42	-0.114003	TCGS4CTY	33	-0.529221	sister's grand daughter
8	6002171	TCGS32TF	46	-0.2267	TCGS3YEI	65	-0.628957	causin
42	40284	TCGS4GSL	59	-0.685827	TCGS4GSM	35	-0.290685	daughter
38	31126	TCGS3XGE	42	-0.518994	TCGS3XGF	30	-0.138215	daughter
57	40576	TCGS4QIH	15	-0.66588	TCGS3VTB	94	-1.03126	grandmother
41	33690	TCGS32YZ	46	0.27732	TCGS32ZA	39	0.633142	daughter
61	40205	TCGS4DBR	46	-0.7078	TCGS4HZ3	41	-0.3626	daughter
39	33016	TCGS4LSM	46	-0.440933	TCGS4LSL	41	-0.0991248	daughter
60	40881	TCGS43QR	11	0.408862	TCGS43FG	55	0.0673194	aunt
61	40205	TCGS4DBR	46	-0.7078	TCGS4IDV	51	-0.378522	daughter
55	6002191	TCGS4KNH	63	-0.635527	TCGS32A3	55	-0.313659	neice
46	6002137	TCGS4AVI	51	-0.662515	TCGS4A2L	37	-0.348908	grand child (cancer in father)
38	31126	TCGS3XGE	42	-0.518994	TCGS4LHM	25	-0.219314	daughter
57	40576	TCGS4QIH	15	-0.66588	TCGS3YKQ	62	-0.954322	mother
48	40013	TCGS32LF	56	-0.3595	TCGS32N3	76	-0.0849063	mother
56	40265	TCGS4AMW	35	-0.546639	TCGS4QAN	39	-0.818808	daughter
44	40805	TCGS3Y2E	42	-0.114003	TCGS4LNH	39	0.155033	daughter
7	6000101	TCGS4DNI	62	0.253223	TCGS4MJT	47	-0.0083	causin
32	40183	TCGS4MBX	62	0.288917	TCGS4MYT	55	0.0277803	daughter
44	40805	TCGS3Y2E	42	-0.114003	TCGS4QNY	42	0.138331	daughter
59	40665	TCGS43ED	51	0.0540511	TCGS44II	49	-0.184935	sister
17	30332	TCGS3VFI	64	0.339901	TCGS3ZAD	49	0.115018	daughter
60	40881	TCGS43QR	11	0.408862	TCGS3VI4	33	0.626484	sister
60	40881	TCGS43QR	11	0.408862	TCGS4NNR	29	0.193189	neice
58	40582	TCGS324L	54	-0.217232	TCGS4KIL	32	-0.4062	daughter
35	20698	TCGS4BNA	44	-0.0324	TCGS4LJF	35	0.149901	daughter
8	6002171	TCGS32TF	46	-0.2267	TCGS32TE	34	-0.394299	daughter
53	40814	TCGS3WZI	53	-0.109831	TCGS4HBW	73	0.057028	sister
44	40805	TCGS3Y2E	42	-0.114003	TCGS442E	28	0.0521621	sister's grand daughter
6	40516	TCGS32CV	36	0.857378	TCGS32C2	35	1.01161	daughter
56	40265	TCGS4AMW	35	-0.546639	TCGS4DCF	57	-0.669833	sister
59	40665	TCGS3ZLL	51	-0.514414	TCGS3ZLK	34	-0.636483	daughter
44	40805	TCGS3Y2E	42	-0.114003	TCGS4AZI	91	-0.2342	sister
51	40488	TCGS3WKI	48	-0.1863	TCGS43IN	28	-0.105358	daughter
60	40881	TCGS43QR	11	0.408862	TCGS4ILR	44	0.339695	neice
58	40582	TCGS324L	54	-0.217232	TCGS4LRN	23	-0.15506	grand child
59	40665	TCGS3ZLL	51	-0.514414	TCGS3ZLI	56	-0.4677	sister
40	33508	TCGS32EL	54	0.884658	TCGS32EM	24	0.914069	daughter
50	40405	TCGS4GCB	42	-0.57838	TCGS32GS	73	-0.550645	mother
42	40284	TCGS4GSL	59	-0.685827	TCGS4AIW	85	-0.713553	mother
59	40665	TCGS3ZLL	51	-0.514414	TCGS3ZLM	30	-0.491381	daughter
50	40405	TCGS4GCB	42	-0.57838	TCGS3XXJ	51	-0.564169	sister
37	30160	TCGS4HLT	50	-0.447613	TCGS4MGL	20	-0.446807	grand child
			47.7705			46.072
